# Supplementary material for: Comparison of Atmospheric and Lithospheric Culturable Bacterial Communities from Two Dissimilar Active Volcanic Sites, Surtsey Island and Fimmvörðuháls Mountain in Iceland
Source: Microorganisms. 2023 Mar 6;11(3):665. doi: 10.3390/microorganisms11030665 (PMC10057085; doi:10.3390/microorganisms11030665)
Supplement: Supplementary file 1 [file microorganisms-11-00665-s001.zip]

Archive with 3 entries (3 files):
- SupplementaryMaterial Table S1.xlsx
- SupplementaryMaterial-Figure S1.pdf
- SupplementaryMaterial-Figure S2.pdf
